# Supplementary material for: Cytotoxic Activity against A549 Human Lung Cancer Cells and ADMET Analysis of New Pyrazole Derivatives
Source: Int J Mol Sci. 2021 Jun 22;22(13):6692. doi: 10.3390/ijms22136692 (PMC8269030; doi:10.3390/ijms22136692)
Supplement: Supplementary file 1 [file ijms-22-06692-s001.zip]

Archive with 1 entries (1 files):
- ijms-1257581-supplementary.pdf
